# Supplementary material for: In Silico Model Estimates the Clinical Trial Outcome of Cancer Vaccines
Source: Cells. 2021 Nov 5;10(11):3048. doi: 10.3390/cells10113048 (PMC8616443; doi:10.3390/cells10113048)
Supplement: Supplementary file 1 [file cells-10-03048-s001.zip]

Archive with 1 entries (1 files):
- cells-1421537-supplementary.pdf
